# Supplementary material for: Determination of the Degree of Crystallinity of Poly(2-methyl-2-oxazoline)
Source: Polymers (Basel). 2021 Dec 13;13(24):4356. doi: 10.3390/polym13244356 (PMC8704864; doi:10.3390/polym13244356)
Supplement: Supplementary file 1 [file polymers-13-04356-s001.zip]

Archive with 1 entries (1 files):
- polymers-1385702-supplementary.pdf
